# Supplementary material for: A resource of ribosomal RNA-depleted RNA-Seq data from different normal adult and fetal human tissues
Source: Sci Data. 2015 Nov 10;2:150063. doi: 10.1038/sdata.2015.63 (PMC4640133; doi:10.1038/sdata.2015.63)
Supplement: Supplementary file 1 [file sdata201563-isa1.zip]

Archive with 3 entries (3 files):
- i_Investigation.txt
- s_study_Fulwood.txt
- a_assay_Fulwood.txt
