# Supplementary material for: A resource of ribosomal RNA-depleted RNA-Seq data from different normal adult and fetal human tissues
Source: Sci Data. 2015 Nov 10;2:150063. doi: 10.1038/sdata.2015.63 (PMC4640133; doi:10.1038/sdata.2015.63)
Supplement: Supplementary file 1 [file sdata201563-isa1.zip › a_assay_Fulwood.txt]

Sample Name	Protocol REF	Parameter Value[RNA depletion kit]	Parameter Value[RNA depletion kit manufacturer]	Protocol REF	Protocol REF	Parameter Value[sequencer]	Parameter Value[sequencer manufacturer]	Assay Name	Raw Data File	Comment [Data Repository]	Comment [Data Record Accession]	Comment [Data Record URI]	Protocol REF	Derived Data File	Comment [Data Repository]	Comment [Data Record Accession]	Comment [Data Record URI]	Factor Value[organ]	Factor Value[developmental stage]
Agilent_Fetal_Colon	rRNA depletion of total RNA	RiboMinus Eukaryote Kit for RNA-Seq	Ambion	TruSeq RNA sample preparation	RNA Sequencing	Illumina HiSeq 2000	Illumina	Agilent_Fetal_Colon	SRX1020482	NCBI Sequence Read Archive	PRJNA283012	http://www.ncbi.nlm.nih.gov/bioproject/283012	Quality validation and read mapping	GSM1698561	Gene Expression Omnibus	GSE69360	http://www.ncbi.nlm.nih.gov/geo/query/acc.cgi?acc=GSE69360	colon	fetus
Agilent_Fetal_Stomach	rRNA depletion of total RNA	RiboMinus Eukaryote Kit for RNA-Seq	Ambion	TruSeq RNA sample preparation	RNA Sequencing	Illumina HiSeq 2000	Illumina	Agilent_Fetal_Stomach	SRX1020484	NCBI Sequence Read Archive	PRJNA283012	http://www.ncbi.nlm.nih.gov/bioproject/283012	Quality validation and read mapping	GSM1698559	Gene Expression Omnibus	GSE69360	http://www.ncbi.nlm.nih.gov/geo/query/acc.cgi?acc=GSE69360	stomach	fetus
Biochain_Fetal_Colon	rRNA depletion of total RNA	RiboMinus Eukaryote Kit for RNA-Seq	Ambion	TruSeq RNA sample preparation	RNA Sequencing	Illumina HiSeq 2000	Illumina	Biochain_Fetal_Colon	SRX1020483	NCBI Sequence Read Archive	PRJNA283012	http://www.ncbi.nlm.nih.gov/bioproject/283012	Quality validation and read mapping	GSM1698562	Gene Expression Omnibus	GSE69360	http://www.ncbi.nlm.nih.gov/geo/query/acc.cgi?acc=GSE69360	colon	fetus
Biochain_Fetal_Stomach	rRNA depletion of total RNA	RiboMinus Eukaryote Kit for RNA-Seq	Ambion	TruSeq RNA sample preparation	RNA Sequencing	Illumina HiSeq 2000	Illumina	Biochain_Fetal_Stomach	SRX1020485	NCBI Sequence Read Archive	PRJNA283012	http://www.ncbi.nlm.nih.gov/bioproject/283012	Quality validation and read mapping	GSM1698560	Gene Expression Omnibus	GSE69360	http://www.ncbi.nlm.nih.gov/geo/query/acc.cgi?acc=GSE69360	stomach	fetus
Agilent_Adult_Colon	rRNA depletion of total RNA	RiboMinus Eukaryote Kit for RNA-Seq	Ambion	TruSeq RNA sample preparation	RNA Sequencing	Illumina HiSeq 2000	Illumina	Agilent_Adult_Colon	SRX1016908	NCBI Sequence Read Archive	PRJNA283012	http://www.ncbi.nlm.nih.gov/bioproject/283012	Quality validation and read mapping	GSM1698576	Gene Expression Omnibus	GSE69360	http://www.ncbi.nlm.nih.gov/geo/query/acc.cgi?acc=GSE69360	colon	adult
Agilent_Adult_Heart	rRNA depletion of total RNA	RiboMinus Eukaryote Kit for RNA-Seq	Ambion	TruSeq RNA sample preparation	RNA Sequencing	Illumina HiSeq 2000	Illumina	Agilent_Adult_Heart	SRX1020486	NCBI Sequence Read Archive	PRJNA283012	http://www.ncbi.nlm.nih.gov/bioproject/283012	Quality validation and read mapping	GSM1698563	Gene Expression Omnibus	GSE69360	http://www.ncbi.nlm.nih.gov/geo/query/acc.cgi?acc=GSE69360	heart	adult
Agilent_Adult_Kidney	rRNA depletion of total RNA	RiboMinus Eukaryote Kit for RNA-Seq	Ambion	TruSeq RNA sample preparation	RNA Sequencing	Illumina HiSeq 2000	Illumina	Agilent_Adult_Kidney	SRX1020496	NCBI Sequence Read Archive	PRJNA283012	http://www.ncbi.nlm.nih.gov/bioproject/283012	Quality validation and read mapping	GSM1698569	Gene Expression Omnibus	GSE69360	http://www.ncbi.nlm.nih.gov/geo/query/acc.cgi?acc=GSE69360	kidney	adult
Agilent_Adult_Liver	rRNA depletion of total RNA	RiboMinus Eukaryote Kit for RNA-Seq	Ambion	TruSeq RNA sample preparation	RNA Sequencing	Illumina HiSeq 2000	Illumina	Agilent_Adult_Liver	SRX1020493	NCBI Sequence Read Archive	PRJNA283012	http://www.ncbi.nlm.nih.gov/bioproject/283012	Quality validation and read mapping	GSM1698567	Gene Expression Omnibus	GSE69360	http://www.ncbi.nlm.nih.gov/geo/query/acc.cgi?acc=GSE69360	liver	adult
Agilent_Adult_Lung	rRNA depletion of total RNA	RiboMinus Eukaryote Kit for RNA-Seq	Ambion	TruSeq RNA sample preparation	RNA Sequencing	Illumina HiSeq 2000	Illumina	Agilent_Adult_Lung	SRX1020488	NCBI Sequence Read Archive	PRJNA283012	http://www.ncbi.nlm.nih.gov/bioproject/283012	Quality validation and read mapping	GSM1698565	Gene Expression Omnibus	GSE69360	http://www.ncbi.nlm.nih.gov/geo/query/acc.cgi?acc=GSE69360	lung	adult
Agilent_Adult_Stomach	rRNA depletion of total RNA	RiboMinus Eukaryote Kit for RNA-Seq	Ambion	TruSeq RNA sample preparation	RNA Sequencing	Illumina HiSeq 2000	Illumina	Agilent_Adult_Stomach	SRX1020498	NCBI Sequence Read Archive	PRJNA283012	http://www.ncbi.nlm.nih.gov/bioproject/283012	Quality validation and read mapping	GSM1698571	Gene Expression Omnibus	GSE69360	http://www.ncbi.nlm.nih.gov/geo/query/acc.cgi?acc=GSE69360	stomach	adult
Biochain_Adult_Colon	rRNA depletion of total RNA	RiboMinus Eukaryote Kit for RNA-Seq	Ambion	TruSeq RNA sample preparation	RNA Sequencing	Illumina HiSeq 2000	Illumina	Biochain_Adult_Colon	SRX1020329	NCBI Sequence Read Archive	PRJNA283012	http://www.ncbi.nlm.nih.gov/bioproject/283012	Quality validation and read mapping	GSM1698577	Gene Expression Omnibus	GSE69360	http://www.ncbi.nlm.nih.gov/geo/query/acc.cgi?acc=GSE69360	colon	adult
Biochain_Adult_Heart	rRNA depletion of total RNA	RiboMinus Eukaryote Kit for RNA-Seq	Ambion	TruSeq RNA sample preparation	RNA Sequencing	Illumina HiSeq 2000	Illumina	Biochain_Adult_Heart	SRX1020487	NCBI Sequence Read Archive	PRJNA283012	http://www.ncbi.nlm.nih.gov/bioproject/283012	Quality validation and read mapping	GSM1698564	Gene Expression Omnibus	GSE69360	http://www.ncbi.nlm.nih.gov/geo/query/acc.cgi?acc=GSE69360	heart	adult
Biochain_Adult_Kidney	rRNA depletion of total RNA	RiboMinus Eukaryote Kit for RNA-Seq	Ambion	TruSeq RNA sample preparation	RNA Sequencing	Illumina HiSeq 2000	Illumina	Biochain_Adult_Kidney	SRX1020497	NCBI Sequence Read Archive	PRJNA283012	http://www.ncbi.nlm.nih.gov/bioproject/283012	Quality validation and read mapping	GSM1698570	Gene Expression Omnibus	GSE69360	http://www.ncbi.nlm.nih.gov/geo/query/acc.cgi?acc=GSE69360	kidney	adult
Biochain_Adult_Liver	rRNA depletion of total RNA	RiboMinus Eukaryote Kit for RNA-Seq	Ambion	TruSeq RNA sample preparation	RNA Sequencing	Illumina HiSeq 2000	Illumina	Biochain_Adult_Liver	SRX1020495	NCBI Sequence Read Archive	PRJNA283012	http://www.ncbi.nlm.nih.gov/bioproject/283012	Quality validation and read mapping	GSM1698568	Gene Expression Omnibus	GSE69360	http://www.ncbi.nlm.nih.gov/geo/query/acc.cgi?acc=GSE69360	liver	adult
Biochain_Adult_Lung	rRNA depletion of total RNA	RiboMinus Eukaryote Kit for RNA-Seq	Ambion	TruSeq RNA sample preparation	RNA Sequencing	Illumina HiSeq 2000	Illumina	Biochain_Adult_Lung	SRX1020489	NCBI Sequence Read Archive	PRJNA283012	http://www.ncbi.nlm.nih.gov/bioproject/283012	Quality validation and read mapping	GSM1698566	Gene Expression Omnibus	GSE69360	http://www.ncbi.nlm.nih.gov/geo/query/acc.cgi?acc=GSE69360	lung	adult
Biochain_Adult_Stomach	rRNA depletion of total RNA	RiboMinus Eukaryote Kit for RNA-Seq	Ambion	TruSeq RNA sample preparation	RNA Sequencing	Illumina HiSeq 2000	Illumina	Biochain_Adult_Stomach	SRX1020499	NCBI Sequence Read Archive	PRJNA283012	http://www.ncbi.nlm.nih.gov/bioproject/283012	Quality validation and read mapping	GSM1698572	Gene Expression Omnibus	GSE69360	http://www.ncbi.nlm.nih.gov/geo/query/acc.cgi?acc=GSE69360	stomach	adult
Origene_Adult_Stomach_0288	rRNA depletion of total RNA	RiboMinus Eukaryote Kit for RNA-Seq	Ambion	TruSeq RNA sample preparation	RNA Sequencing	Illumina HiSeq 2000	Illumina	Origene_Adult_Stomach_0288	SRX1020500	NCBI Sequence Read Archive	PRJNA283012	http://www.ncbi.nlm.nih.gov/bioproject/283012	Quality validation and read mapping	GSM1698573	Gene Expression Omnibus	GSE69360	http://www.ncbi.nlm.nih.gov/geo/query/acc.cgi?acc=GSE69360	stomach	adult
Origene_Adult_Stomach_0393	rRNA depletion of total RNA	RiboMinus Eukaryote Kit for RNA-Seq	Ambion	TruSeq RNA sample preparation	RNA Sequencing	Illumina HiSeq 2000	Illumina	Origene_Adult_Stomach_0393	SRX1020501	NCBI Sequence Read Archive	PRJNA283012	http://www.ncbi.nlm.nih.gov/bioproject/283012	Quality validation and read mapping	GSM1698574	Gene Expression Omnibus	GSE69360	http://www.ncbi.nlm.nih.gov/geo/query/acc.cgi?acc=GSE69360	stomach	adult
Origene_Adult_Stomach_1840	rRNA depletion of total RNA	RiboMinus Eukaryote Kit for RNA-Seq	Ambion	TruSeq RNA sample preparation	RNA Sequencing	Illumina HiSeq 2000	Illumina	Origene_Adult_Stomach_1840	SRX1020502	NCBI Sequence Read Archive	PRJNA283012	http://www.ncbi.nlm.nih.gov/bioproject/283012	Quality validation and read mapping	GSM1698575	Gene Expression Omnibus	GSE69360	http://www.ncbi.nlm.nih.gov/geo/query/acc.cgi?acc=GSE69360	stomach	adult
